# Supplementary material for: The etiology of Down syndrome: Maternal MCM9 polymorphisms increase risk of reduced recombination and nondisjunction of chromosome 21 during meiosis I within oocyte
Source: PLoS Genet. 2021 Mar 22;17(3):e1009462. doi: 10.1371/journal.pgen.1009462 (PMC8021012; doi:10.1371/journal.pgen.1009462)
Supplement: S2 Table — (XLSX) [file pgen.1009462.s002.xlsx]

## Sheet: Sheet1
Variants	Splice sites (Donor/Acceptor)			Branch Points			Enhancer sequence			Silencer sequence
	WT* Score	Mutant Score	Prediction	WT* Score	Mutant Score	Prediction	WT* Score	Mutant Score	Prediction	WT* Score	Mutant Score	Prediction
rs114000233 T>G	-	-	-	-	-	-	ctcgtc (76.04)	cgcgtc (90.76)	Alteration of site (+19.37)	gctgcctc (67.98)	gctgccgc (63.78)	Deletion of silencer site of site (-6.18%)
rs62422266 T>C	-	-	-	-	-	-	cgcactc (77.15)	caccccg (7.62)	Alteration of site (+1)	-	-	-
rs62422268 T>C	-	-	-	-	-	-	-	-	-	No site	ctagggc (60.31)	New site (+100%)
MK647975 G>A	gaataccataagaa (69.62)	gaataccataaaaa (40.67)	Deletion of splice acceptor site (-41.58)	-	-	-	ccataag (80.18)	-	Deletion of Exonic enhancer site (-100%)	-	aaaatgat (30.16)	New site (+100%)
MK647976 G>A	-	-	-	-	-	-	-	-	-	No site	aaaatgct (36.79)	New site (+100%)
MK647977 G>A	-	-	-	gaccaAc (70.64)	-	Deletion of branch point motif (100%)	gaccaaca (80.39)	-	Deletion of Exonic enhancer site (-100%)	-	-	-
							gagacca (74.37)	-
MK647978 G>C	aaggtcagc (91.85)	AAGgtcacc (79.83)	Deletion of splice donor site (-13.19)	-	-	-	-	ggtcaccc (75.78)	Creation of new splice enhancer site (+100%)	-	-	-
							-	-
rs1370486625 G>T	Ttttttctttagtt (86.33)	ttttttctttatTT (57.39)	Deletion of splice acceptor site (-33.52)	-	-	-	-	-	-	-	tttaccta (66.10)	New site (+100%)
	ttagttacctagat (77.55)	ttatttacctagAT (80.65)	Creation of splice acceptor site (+4)
rs531682044 G>A	-	-	-	-	-	-	cgaaggt (78.33)	caaaggt (80.85)	Creation of new splice enhancer site (+3.35%)	-	-	-
	-	-	-	-	-	-	-	-		-	-	-
		-	-	-	-	-	-	-		-	-	-
rs73521381 T>G	-	-	-	-	-	-	-	-	-	tgatagt	tgatagg	Creation of splice silencer site (+20.03)
										-60.19	-72.25
	-	-	-	-	-	-	-	-	-	atagtgca (60.15)	atagggc (63.35)	Creation of splice silencer site (+5.32)
rs1267215855 T>C	tcaccagctcagga (85.39)	tcaccagctccgGA (56.44)	Deletion of splice acceptor site (-33.9)	agctcAG (88.45)	-	Deletion of branch point	gctcagg	-	Deletion of enhancer site (-100%)	-	gctccgga (67.07)	Creation of new silencer site (-5.74)
	cagctcagg (66.21)	CAGctccgg (57.4)	Deletion of splice donor site (-13.31)	-	tcaggAC	Creation of new branch point	-	cggacag	Creation of new enhancer site
	agctcaggacagac (78.07)	agctccggacagAC (80.64)	Creation of new splice acceptor site (+3.29)
rs1331061317 G>A	tcaccagctcagga (85.39)	tcaccagttcagGA (86.28)	Alteration of splice acceptor site	agctcAg (88.45)	-	Deletion of branch point	-	-	-	-	-	-
				ctcagga (92.85)	-
				-	caccagt (78.15)	Creation of new branch site
rs375494814 T>C	tcccagtgacagat (83.07)	tcccagtgacggAT (54.13)	Deletion of splice acceptor site (-34.84)	-	-	-	tgacaga (80.84)	-	Deletion of enhancer site	-	tgacgga (71.13)	Creation of new silencer site
							-	gtgacgg (78.57)	Creation of new enhancer site
rs1486475303 C>A	catgtaatc (74.64)	CATataatc (47.81)	Deletion of splice donor site (-33.95)	-	-	-	acacatg (81.62)	-	Deletion of enhancer site	aatccgc	-	Deletion of silencer site
										-	aatcccgc (66.25)	Creation of new silencer site
											tcccgctc (60.04)
rs573678849 G>A	-	-	-	-	-	-	-	-	-	gctctcca (69.57)	-	Deletion of silencer site
										-	ctttccaa (69.70)	Creation of new silencer site
rs370725680 T>C	aagtgaatttagag (69.05)	aagtgaatttggAG (40.1)	Deletion of splice acceptor site (-41.93)	-	-	-	ttagagg (87.84)	-	Deletion of enhancer site	-	tttggag (66.35)	Creation of new silencer site
								tttggag (66.35)	Creation of new enhancer site	-	tggagga (61.64)
rs140838152 A>G	cagctcagg (66.21)	CAGcacagg (39.37)	Deletion of splice donor site (-40.54)	agctcAg (88.45)	-	Deletion of splice branch point	-	-	-	-	gcacagga (61.82)	Creation of new silencer site
rs576382724 A>C	acagataaaaagtg (63.67)	acagataaaaagGG (67.97)	Creation of new acceptor site (+6.75)	-	-	-	agtgtc (74.12)	-	Deletion of splice enhancer site	-	aaaaaggg (66.72)	Creation of new silencer site
	agtgtccca (55.15)	AGGgtcca (66.01)	Creation of new donor site (+19.69)	-	-	-	-	gggtccca (77.69)	Creation of new enhancer site	-	aaagggt (61.32)
	-	-	-	-	-	-		ggtcccac (76.34)		-	-	-
rs367896634 G>C	-	-	-	-	-	-	-	tgaatc (78.47)	Creation of new enhancer site	-	-	-
rs1322432805 G>A	-	-	-	-	-	-	-	-	-	-	-	-
rs1316687536 T>G	caaactccagaacc (42.31)	Caaaactccagagcc (71.25)	Creation of new splice acceptor site (+68.4)	-	-	-	-	-	-	-	-	-
rs1364710617 T>G	-	-	-	-	-	-	ttacaca (82.04)	-	Deletion of splice enhancer site	-	-	-
							acacatg (81.62)	-
rs754872940 A>C	-	-	-	-	-	-	-	cacgctt (70.85)	Creation of new enhancer site	cttgccat (62.81)	-	Deletion of silencer site
							-	tgcatt (75.78)
rs549531759 G>A	aaggtgtaatactg (37.04)	aaggtgtaatagTG (65.98)	Creation of new acceptor site (+78.13)	-	-	-	atactgc (85.27)	-	Deletion of splice enhancer site (-100)	-	atagtgct (68.62)	Creation of new silencer site
rs764822140 C>A	ggtgtaata (67.86)	GGTttaata (41.03)	Deletion of splice donor site (-39.54)	-	-	-	-	gtttaata (77.63)	Creation of splice enhancer site	-	-	-
								ttaatac (78.74)
