# Supplementary material for: The etiology of Down syndrome: Maternal MCM9 polymorphisms increase risk of reduced recombination and nondisjunction of chromosome 21 during meiosis I within oocyte
Source: PLoS Genet. 2021 Mar 22;17(3):e1009462. doi: 10.1371/journal.pgen.1009462 (PMC8021012; doi:10.1371/journal.pgen.1009462)
Supplement: S3 Table — (XLSX) [file pgen.1009462.s003.xlsx]

## Sheet: Sheet1
Primer code	Region	Primer	Product size
MCM9_426	ENSE00002068426	Forward primer-TTANCCTGAGGTCACTGCTC	599 bp
		Reverse primer- GGCNTGCTTTCCAAACTTTC
MCM_152	ENSE00002046152	Forward primer- GTATGACCCANAGCCAGTGT	600bp
		Reverse primer- TACTTCATGCCCANAGAACA
MCM9_217	ENSE00001160217	Forward primer- CATGGTCNNCTCATTGTGCAGT	743bp
		Reverse primer- AAGGATGATTGCNNNGTTTC
MCM9_062	ENSE0000840062	Forward primer- ATACATGACTGTGNNNGACA	562 bp
		Reverse primer- AAAAAGGCNNNNAAGGGAGA
MCM9_059	ENSE00000840059	Forward primer- GGGCAACNNNGTGAGACCAC	889 bp
		Reverse primer- ACAGATGGAGAGNNNCTGAC
MCM9_724	ENSE00001722724	Forward primer- CATAGGCCNNNACATCTGGAA	556 bp
		Reverse primer-
		AAAGTGAAGGTGNNNCTTGC
MCM9_120	ENSE00003683120	Forward primer-	470 bp
		GTTTTGCCNNNTTGTCCAGG
		Reverse primer-
		TGTGTGTCNNNAAGGGTGGT
MCM9_738	ENSE00003504738	Forward primer-	461 bp
		TCGTAGATTTNNNAGGTGCAAGA
		Reverse primer-
		GGCTCCTCTNNNTGCTTTCT
MCM9_221	ENSE00001160221	Forward primer-	459 bp
		AATGAGNNNTTTGCCTGTCCT
		Reverse primer-
		GACACCACATTCNNNTCAATAC
MCM9_244	ENSE00001447244	Forward primer-	668bp
		CAGAATCAGNNNGTGCACCA
		Reverse primer-
		GACTGAGGATGGNNNGGGAC
